# Supplementary material for: Unexpected diversification of DENV2 genotype III in Colombia: New Insights and application of the globalized nomenclature
Source: PLoS One. 2026 Feb 24;21(2):e0343528. doi: 10.1371/journal.pone.0343528 (PMC12931762; doi:10.1371/journal.pone.0343528)
Supplement: S1 Table — (XLSX) [file pone.0343528.s001.xlsx]

## Sheet: DENV2
S1 Table. Primers used to amplify the full genome. Reference sequence NC001474.2
Primer	Sequence	5' position	3' position	Pool	Modified Sequence
DENV2_1_F	TACGTGGACCGACAAAGACAGA	11	33	1	TACGTGGACCGACAAAGACAGA
DENV2_1_R	AACGCCATCACTGTTGGAATCA	418	440	1	AACGCCATCGCTGTTGGAATCA
DENV2_2_F	AAAAATCAAAGGCTATCAATGTCTTGAGA	313	342	2	GGAAGGATGCTGAACATCTTGAAC
DENV2_2_R	GGAACGAGTGCCACTGATCTTTT	705	728	2	GAACGAGCGCCACTGATCTTTT
DENV2_3_F	CAGGCAGAATGAACCAGAAGACA	605	628	1	CTCCTCAGACAAAATGAACCAG
DENV2_3_R	TCAACCCAGCTTCCTCCTGAAA	979	1001	1	TCAACCCAGCTTCCTCCTGAAA
DENV2_4_F	GGAACGACATATTTCCAAAGAGTCCT	870	896	2	GGAACGACACATTTCCAAAGGG
DENV2_4_R	AATCCGCATCCATTTCCCCATC	1234	1254	2	AATCCACATCCATTTCCCCATCC
DENV2_5_F	GAGGCAAAGCTGACCAACACAA	1119	1141	1	GAAGCAAAGCTGACCAAC
DENV2_5_R	TCCATTTGCAGCAACACCATCT	1519	1541	1	TCCATYTGCAGCARCACCATCT
DENV2_6_F	ACGGCAAGGAAATTAAAGTAACACCA	1408	1434	2	TGGGCAATGACAACGGCAAGGAAA
DENV2_6_R	GTTTGTCCATTCTCAGCCTGCA	1788	1808	2	GTTTGTCCATTCTCAGTCTGCA
DENV2_7_F	GGATGTTGTCGTTTTAGGATCCCA	1679	1703	1	CACGCGAAGAAACAGGATGT
DENV2_7_R	GATGTAGCTGTCCCCGAATGGA	2048	2070	1	GATGTAGCTATCTCCGAATGG
DENV2_8_F	TGCAAGATCCCTTTTGAAATAATGGATTT	1932	1961	2	CCCTTTGAGATAACAGACTTGG
DENV2_8_R	GTGAGGTGCTGCGTGAATTCAT	2337	2359	2	GTGAGGTGCTACGTGAATTCAT
DENV2_9_F	CATCCATAGGAAAGGCCCTCCA	2224	2246	1	CATCTATAGGAAAGGCTCTCCACC
DENV2_9_R	ACTGAGCGGATTCCACAAATGC	2578	2600	1	ACTGAGCGGATTCCACAAATGC
DENV2_10_F	TGTGGCAGTGGGATTTTTATCACA	2463	2487	2	AAATGTGGCAGCGGGATCTT
DENV2_10_R	CTGTTTCGGGGCCATCAATGAG	2820	2842	2	GCTGTTTCAGGGCCATCAAT
DENV2_11_F	TCATGCAGGCAGGAAAACGATC	2707	2729	1	TCATGCAGGCAGGAAAACGAT
DENV2_11_R	AGAGTGTGTGACTTTGGCCAGT	3091	3113	1	GTGTGTGACTTTGGCCAGT
DENV2_12_F	AAAAGACAACAGAGCCGTCCAC	2984	3005	2	AAAGACAACAGAGCCGTTC
DENV2_12_R	GTGGTAATGTGCAAGATCGGCA	3357	3379	2	GTGGTAATGTGCAAGATCGGCA
DENV2_13_F	TTTCTGCGAAGGAACCACAGTG	3254	3276	1	TTTCTGCGAAGGAACTACAGTG
DENV2_13_R	TGTCATCCGTCATAGTAGCGCC	3657	3679	1	TGTCATCCGTCATAGTAGCG
DENV2_14_F	CCCGAGTAGGAACGAAACATGC	3550	3572	2	CGAGTAGGAACGAAACATGC
DENV2_14_R	CTGCATTTGGGACGCACAAGAT	3930	3952	2	ACTGCATTTGGGACACAC
DENV2_15_F	AGAGCACCATACCAGAGACTATACT	3814	3839	1	CAAAGCACCATACCAGAGAC
DENV2_15_R	TCACCATCCCGACTGCCATAAT	4152	4174	1	TCACCATCCCGACTGCCATGATA
DENV2_16_F	TGGATACCACTGGCATTGACGA	4047	4069	2	TGGATACCACTGGCATTGAC
DENV2_16_R	TCCTGATACCACCAACAGTCCTG	4450	4473	2	GGTATCGATACTGGAAAGACTCC
DENV2_17_F	ACAGGCAGAGATATCAGGAAGTAGTC	4320	4345	1	TCAGGCAGAGATATCAGGAAGC
DENV2_17_R	TCCGCCCATGATGGTTCAATT	4713	4734	1	TCTGCCCATGATGGTTCAATCC
DENV2_18_F	AGAAAGGGATTCTAGGATACTCGCA	4600	4625	2	GAGGGATTCTTGGATATTCTCAG
DENV2_18_R	TCAGTCTGGGCTATAGCACTCAC	5004	5027	2	TCAGTCTGGGCTATAGCACT
DENV2_19_F	GCCGTGTCTCTGGACTTTTCTC	4893	4915	1	CCGTGTCTCTGGACTTTTC
DENV2_19_R	TTAGATCCACAATCTCCCGCCC	5277	5299	1	TTAGATCCACAATCTCCCGCC
DENV2_20_F	TAATCCTGGCCCCCACTAGAGT	5176	5198	2	TAATTCTGGCTCCCACTAGAGT
DENV2_20_R	CATGTCCAGAGTTCCACGAACG	5544	5566	2	CATGTCCTGAATTCCACGAACG
DENV2_21_F	TAGAGATGGGTGAAGCAGCTGG	5431	5453	1	TAGAGATGGGTGAAGCAGC
DENV2_21_R	TTTCATACAGCGTCTGGGGTCT	5789	5811	1	TTTCATGCAACGTCTGGGGTCT
DENV2_22_F	CTCAGCAGGAAGACTTTTGATTCTGA	5673	5699	2	CTCAGTAGGAAGACTTTTGACTCTG
DENV2_22_R	TGGTTCGAACATGCTGGGAATG	6032	6054	2	CTCCTCTCAAACGGTATTCACC
DENV2_23_F	ACCAGTACATATACATGGGAGAACCT	5929	5955	1	GTACATATACATGGGGGAACCTCT
DENV2_23_R	CCTTGAATTCTTTGAGCGCCAG	6333	6355	1	CCAGCTGCAAATTCCTTGAATTC
DENV2_24_F	TGGTGCTTTGATGGAGTCAAGAA	6204	6227	2	CTAAAACCCAGATGGTTGGATGC
DENV2_24_R	ACATTCCCAGGGTCATCTTCC	6609	6631	2	ACATTCCCAGGGTCATCTTC
DENV2_25_F	TAGTGAACTGCCGGAGACTCTG	6510	6531	1	TTAGTGAACTGCCGGAGAC
DENV2_25_R	TCCAGGATGTTGCTCTCAGGTT	6889	6911	1	GTCTAGGATGTTGCTCTCAG
DENV2_26_F	TAGCCATCCTTACAGTGGTGG	6790	6812	2	ATAGCCATCCTCACAGTGGT
DENV2_26_R	CTTGGAGTCCTGGCCCTATGAT	7182	7204	2	CTTGGAGTCCTGGMCCTATAATG
DENV2_27_F	ATGGACATCGGAGTTCCCCTTC	7083	7105	1	ARATGGACATCGGAGTTCC
DENV2_27_R	CCTGGATTTCCTTCCCACAGTG	7432	7454	1	CTGGATTTCCTTCCCACAGTGT
DENV2_28_F	TGGGACAAGTAATGCTCTTAGTCCT	7327	7352	2	GGACAAGTAATGCTCCTAATCC
DENV2_28_R	CAGCGTGATGGTCTGTTTCTCC	7710	7732	2	TGGTGGTCTGTTTCTCCTCT
DENV2_29_F	TGGAGAGAAATGGAAAAACCGGT	7595	7616	1	GGAGAGACACTTGGAGARAAATGG
DENV2_29_R	TTGGTGACGACTCCCCTATGTC	8004	8026	1	TTGGTGACGACTCCCCTATGT
DENV2_30_F	CAGGACACGAAGAACCCATTCC	7891	7913	2	AGGACACGAAGAACCCATC
DENV2_30_R	GTGGCCTTCTTGTGTCTCATTGT	8298	8321	2	GGTGGCCTTCTTGTGTTTCATTGTG
DENV2_31_F	ACTCTCACGAAATTCCACACACG	8195	8218	1	ACTCTCACGAAACTCCAC
DENV2_31_R	TGTCACCATAGGGATGACGTCC	8564	8586	1	TGTCACCATAGGGATGACGTCC
DENV2_32_F	CCAAGACCACCCATACAAAACGT	8453	8476	2	CAAGACCACCCATACAAAACRTGG
DENV2_32_R	GTGCCGACTTCCACTTGTTCTC	8814	8836	2	GTGCCGATCTCCATTTGTTCTC
DENV2_33_F	TGGCTCTGGAAAGAACTAGGAAAGA	8706	8731	1	GGCTCTGGAAAGAACTAGGAAAG
DENV2_33_R	CCTTCTCCTTCCACTCCACTCA	9079	9101	1	CCTTCTCCTTCCACTCCACTCA
DENV2_34_F	AGAAGAAGCTAGGGGAGTTCGG	8944	8966	2	AGAAGAARCTAGGGGAGTTCGG
DENV2_34_R	CACGCACCACCTTGTTTTGGTA	9285	9307	2	CACGCACCACCTTGTTTTGGTA
DENV2_35_F	TGGGACACAAGAATCACACTGG	9180	9202	1	GGATGGGACACAAGAATCACAC
DENV2_35_R	GCGCTTGCAAACCTGTCATCTA	9577	9599	1	GCGCTTGCAAAYCTGTCATCT
DENV2_36_F	TCCAGCAACTGACAGTCACAGA	9463	9485	2	TCAGCAACTGACAGYCACAGA
DENV2_36_R	AGGTCACGTCTGTGGAAGTACA	9862	9884	2	AGGTCACGTCTGTGGAAGTACA
DENV2_37_F	GATGAACTGATTGGTAGGGCCC	9762	9784	1	GATGAACTGATTGGTAGRGCCC
DENV2_37_R	CAATCAATGAGCCGCACCATTG	10101	10123	1	CAATCAATGAGCCGCACCATTG
DENV2_38_F	GACATGCTGACAGTCTGGAACA	9990	10012	2	GACATGCTGACAGTCTGGAACA
DENV2_38_R	GGGGCTCACAGGTAGCATAGTT	10334	10356	2	GGGACTCACAGGTAGCATAGTT
DENV2_39_F	AAGATTTAGAAGAGAAGAGGAAGAGGCA	10229	10257	1	TTCAGAAGGGAAGAGGAAGAGGCA
DENV2_39_R	GCAGGATCTCTGGTCTTTCCCA	10631	10653	1	ATGCTGAGAGACAGCAGGAT
