# Supplementary material for: Unexpected diversification of DENV2 genotype III in Colombia: New Insights and application of the globalized nomenclature
Source: PLoS One. 2026 Feb 24;21(2):e0343528. doi: 10.1371/journal.pone.0343528 (PMC12931762; doi:10.1371/journal.pone.0343528)
Supplement: S2 Table — (XLSX) [file pone.0343528.s002.xlsx]

## Sheet: Hoja1
	S2 Table. Characteristics of the novel sequences reported in this study
											Genome Detective
	Sample	GenBank	Collection Date	Location	Specimen	Unassigned	Nucleotides	Ref Gen bases	Coverage %	Average Depth	Genotype assignment	Major and minor lineage
	COLOMBIA/BOL/003	PQ363547	2021	Bolivar	Serum	290	10433	10723	97.2955	96.7X	DENV-2 III	D.2
	COLOMBIA/BOL/004	PQ363544	2021	Bolivar	Serum	926	9797	10723	91.3644	59X	DENV-2 III	D.2
	COLOMBIA/BOL/015	PQ363540	2021	Bolivar	Serum	175	10548	10723	98.368	215X	DENV-2 III	D.2
	COLOMBIA/BOL/027	PQ363548	2021	Bolivar	Serum	281	10442	10723	97.3795	72X	DENV-2 III	D.2
	COLOMBIA/BOL/070	PQ363549	2021	Bolivar	Serum	542	10181	10723	94.9454	115X	DENV-2 III	D.2
	COLOMBIA/BOL/087	PQ363554	2021	Bolivar	Serum	1582	9141	10723	85.2467	12.7X	DENV-2 III	D.2
	COLOMBIA/BOL/098	PQ363545	2021	Bolivar	Serum	469	10254	10723	95.6262	85.4X	DENV-2 III	D.2
	COLOMBIA/BOL/113	PQ363539	2021	Bolivar	Serum	44	10679	10723	99.5897	400X	DENV-2 III	D.2
	COLOMBIA/BOL/121	PQ363536	2019	Bolivar	Serum	30	10693	10723	99.7202	153X	DENV-2 III	D.2
	COLOMBIA/BOL/125	PQ363537	2019	Bolivar	Serum	46	10677	10723	99.571	95.6X	DENV-2 III	D.2
	COLOMBIA/BOL/126	PQ363538	2021	Bolivar	Serum	49	10674	10723	99.543	218X	DENV-2 III	D.2
	COLOMBIA/BOL/130	PQ363546	2021	Bolivar	Serum	252	10471	10723	97.6499	68.7X	DENV-2 III	D.2
	COLOMBIA/BOL/264	PQ363542	2021	Bolivar	Serum	548	10175	10723	94.8895	68X	DENV-2 III	D.2
	COLOMBIA/BOL/311	PQ363541	2021	Bolivar	Serum	53	10670	10723	99.5057	261X	DENV-2 III	D.2
	COLOMBIA/BOL/321	PQ363552	2021	Bolivar	Serum	886	9837	10723	91.7374	33X	DENV-2 III	D.2
	COLOMBIA/BOL/322	PQ363553	2021	Bolivar	Serum	1442	9281	10723	86.5523	22X	DENV-2 III	D.2
	COLOMBIA/BOL/327	PQ363543	2021	Bolivar	Serum	161	10562	10723	98.4986	106X	DENV-2 III	D.2
	COLOMBIA/CUN/028	PQ363531	2014	Cundinamarca	C6/36 Culture	71	10652	10723	99.3379	86X	DENV-2 III	D.3
	COLOMBIA/CUN/003	PQ363530	2014	Cundinamarca	C6/36 Culture	36	10687	10723	99.6643	165X	DENV-2 III	D.3
	COLOMBIA/CUN/391	PQ363533	2014	Cundinamarca	C6/36 Culture	66	10657	10723	99.3845	149.8X	DENV-2 III	D.3
	COLOMBIA/CUN/072	PQ363534	2014	Cundinamarca	C6/36 Culture	55	10668	10723	99.4871	190.6X	DENV-2 III	D.3
	COLOMBIA/CUN/216	PQ363535	2016	Cundinamarca	C6/36 Culture	75	10648	10723	99.3006	114X	DENV-2 III	D.3
	COLOMBIA/HUI/026	PQ363532	2011	Huila	C6/36 Culture	67	10656	10723	99.3752	64X	DENV-2 III	D.3
	COLOMBIA/VIC/002	PQ363551	2023	Vichada	Serum	81	10642	10723	99.2446	160X	DENV-2 III	D.2
	COLOMBIA/VIC/003	PQ363550	2023	Vichada	Serum	315	10408	10723	97.0624	121X	DENV-2 III	D.2
	COLOMBIA/VIC/008	PQ363555	2023	Vichada	Serum	774	9949	10723	92.7819	503X	DENV-2 III	D.2
