# Supplementary material for: Unexpected diversification of DENV2 genotype III in Colombia: New Insights and application of the globalized nomenclature
Source: PLoS One. 2026 Feb 24;21(2):e0343528. doi: 10.1371/journal.pone.0343528 (PMC12931762; doi:10.1371/journal.pone.0343528)
Supplement: S3 Table — (XLSX) [file pone.0343528.s003.xlsx]

## Sheet: Sheet1
	S3 Table. GISAID and GenBank accession numbers of sequences used to define new minor lineages
	GISAID	GenBanK	Minor lineage		GISAID	GenBanK	Minor lineage		GISAID	GenBanK	Minor lineage		GISAIDAN	GenBanK AN	Minor lineage
	Colombia|17600403|2021	OQ813507.1	2III_D.2.1		Colombia|ARA-17783315|2016	OQ603289.1	2III_D.2.2		Colombia|CUN-17783336|2013	OQ603274.1	2III_D.3.1		Colombia|CAU-17783319|2013	OQ603270.1	2III_D.3.2
	Colombia|19257597|2023	PP982974.1	2III_D.2.1		Colombia|BOL-113|2021	PQ363539	2III_D.2.2		Colombia|TOL-17783317|2013	OQ603273.1	2III_D.3.1		Colombia|CAL-17783325|2013	OQ603277.1	2III_D.3.2
	Colombia|19257599|2023	PP982978.1	2III_D.2.1		Colombia|BOL-121|2019	PQ363536	2III_D.2.2		Colombia|CUN-016|2016	PQ363534.1	2III_D.3.1		Colombia|PUT-17783320|2013	OQ603271.1	2III_D.3.2
	Colombia|19257602|2024	PP983006.1	2III_D.2.1		Colombia|BOL-125|2019	PQ363537	2III_D.2.2		Colombia|17783316|2016	OQ603291.1	2III_D.3.1		Colombia|PUT-17783321|2013	OQ603272.1	2III_D.3.2
	Colombia|19257608|2023	PP982980.1	2III_D.2.1		Colombia|BOL-126|2021	PQ363538	2III_D.2.2		Colombia|CUN-391|2014	PQ363535.1	2III_D.3.1		Ecuador|17575169|2014	KY474319.1	2III_D.3.2
	Colombia|19257611|2023	PP982983.1	2III_D.2.1		Colombia|BOL-130|2021	PQ363546	2III_D.2.2		Colombia|HUI-17783332|2015	OQ603284.1	2III_D.3.1		Ecuador|17575198|2014	KY474331.1	2III_D.3.2
	Colombia|19257614|2024	PP982992.1	2III_D.2.1		Colombia|BOL-15|2021	PQ363540	2III_D.2.2		Colombia|CUN-028|2014	PQ363530.1	2III_D.3.1		Ecuador|773580|2015	MN462637.1	2III_D.3.2
	Colombia|19257615|2023	PP982969.1	2III_D.2.1		Colombia|BOL-264|2021	PQ363542	2III_D.2.2		Colombia|CUN-003|2014	PQ363531.1	2III_D.3.1		Ecuador|773583|2015	MN462633.1	2III_D.3.2
	Colombia|19257616|2023	PP982984.1	2III_D.2.1		Colombia|BOL-27|2021	PQ363548	2III_D.2.2		Colombia|TOL-17783304|2016	OQ603293.1	2III_D.3.1		Ecuador|773582|2015	MN462635.1	2III_D.3.2
	Colombia|19257618|2024	PP982997.1	2III_D.2.1		Colombia|BOL-3|2021	PQ363547	2III_D.2.2		Colombia|HUI-17783311|2016	OQ603300.1	2III_D.3.1		Ecuador|773578|2015	MN462632.1	2III_D.3.2
	Colombia|19257619|2023	PP982977.1	2III_D.2.1		Colombia|BOL-311|2021	PQ363541	2III_D.2.2		Colombia|HUI-17783312|2016	OQ603301.1	2III_D.3.1		Ecuador|773579|2015	MN462634.1	2III_D.3.2
	Colombia|19257625|2024	PP982987.1	2III_D.2.1		Colombia|BOL-321|2021	PQ363552	2III_D.2.2		Colombia|17783305|2016	OQ603294.1	2III_D.3.1		Ecuador|17575182|2014	KY474317.1	2III_D.3.2
	Colombia|19682096|2024	PQ851466.1	2III_D.2.1		Colombia|BOL-322|2021	PQ363553	2III_D.2.2		Colombia|HUI-17783333|2015	OQ603285.1	2III_D.3.1		Ecuador|17575186|2014	KY474320.1	2III_D.3.2
	Colombia|19682115|2024	PQ851447.1	2III_D.2.1		Colombia|BOL-327|2021	PQ363543	2III_D.2.2		Colombia|HUI-17783322|2015	OQ603288.1	2III_D.3.1		Ecuador|773581|2015	MN462636.1	2III_D.3.2
	Colombia|19682117|2024	PQ851445.1	2III_D.2.1		Colombia|BOL-4|2021	PQ363544	2III_D.2.2		Colombia|HUI-17783329|2015	OQ603281.1	2III_D.3.1		Ecuador|17575197|2014	KY474332.1	2III_D.3.2
	Colombia|19682127|2024	PQ851435.1	2III_D.2.1		Colombia|BOL-70|2021	PQ363549	2III_D.2.2		Colombia|RIS-17783328|2015	OQ603280.1	2III_D.3.1		Ecuador|17575240|2014	KY474310.1	2III_D.3.2
	Colombia|19682131|2024	PQ851431.1	2III_D.2.1		Colombia|BOL-87|2021	PQ363554	2III_D.2.2		Colombia|17783314|2016	OQ603290.1	2III_D.3.1
	Colombia|19682133|2024	PQ851429.1	2III_D.2.1		Colombia|BOL-98|2021	PQ363545	2III_D.2.2		Colombia|TOL-17783330|2015	OQ603282.1	2III_D.3.1
	Colombia|VIC-8|2023	PQ363555.1	2III_D.2.1		Colombia|COR-17977444|2021	OQ813507	2III_D.2.2		Colombia|PUT-17783331|2015	OQ603283.1	2III_D.3.1
	Venezuela|18709504|2015	MH450300.1	2III_D.2.1		Colombia|12665304|2021	ON510268.1	2III_D.2.2		Colombia|TOL-17783326|2014	OQ603278.1	2III_D.3.1
					Colombia|12665305|2021	ON510269.1	2III_D.2.2		Colombia|CUN-072|2014	PQ363533.1	2III_D.3.1
	Colombia|VAC-18720086|2023	Not found	2III_D.2.1		Colombia|19257593|2023	PP982968.1	2III_D.2.2		Colombia|MET-17783327|2014	OQ603279.1	2III_D.3.1
	Colombia|VAC-18720100|2023		2III_D.2.1		Colombia|19257594|2024	PP982988.1	2III_D.2.2		Colombia|HUI-026|2011	PQ363532.1	2III_D.3.1
	Colombia|VAC-18720103|2023		2III_D.2.1		Colombia|19257600|2023	PP982972.1	2III_D.2.2
	Colombia|VAC-18720107|2023		2III_D.2.1		Colombia|19257603|2023	PP982970.1	2III_D.2.2
	Colombia|VAC-18720113|2023		2III_D.2.1		Colombia|19257613|2023	PP982973.1	2III_D.2.2
	Colombia|VAC-19216386|2024		2III_D.2.1		Colombia|19257617|2024	PP983000.1	2III_D.2.2
	Colombia|VAC-19216417|2024		2III_D.2.1		Colombia|19257624|2024	PP983005.1	2III_D.2.2
	Colombia|VAC-19216431|2024		2III_D.2.1		Colombia|19257629|2024	PP983003.1	2III_D.2.2
	Colombia|VAC-19216437|2024		2III_D.2.1		Colombia|19682100|2024	PQ851462.1	2III_D.2.2
	Colombia|VAC-19216443|2024		2III_D.2.1		Colombia|19682107|2024	PQ851455.1	2III_D.2.2
					Colombia|19682124|2024	PQ851438.1	2III_D.2.2
					Colombia|19682134|2024	PQ851428.1	2III_D.2.2
					Colombia|19682135|2024	PQ851427.1	2III_D.2.2
					Colombia|3358972|2019	MZ773408.1	2III_D.2.2
					Colombia|VIC-2|2023	PQ363551	2III_D.2.2
					Colombia|VIC-3|2023	PQ363550	2III_D.2.2
					Venezuela|18709222|2015	MH450302.1	2III_D.2.2
					Venezuela|716957|2015	MH069495.1	2III_D.2.2
					Colombia|18566935|2023	Not found	2III_D.2.2
					Colombia|19285525|2024		2III_D.2.2
					Colombia|19285527|2024		2III_D.2.2
					Colombia|19285530|2024		2III_D.2.2
					Colombia|19285545|2024		2III_D.2.2
					Colombia|VAC-18720080|2023		2III_D.2.2
					Colombia|VAC-18720101|2023		2III_D.2.2
					Colombia|VAC-18720106|2023		2III_D.2.2
					Colombia|VAC-18720109|2023		2III_D.2.2
					Colombia|VAC-19216382|2024		2III_D.2.2
					Colombia|VAC-19216383|2024		2III_D.2.2
					Colombia|VAC-19216385|2024		2III_D.2.2
					Colombia|VAC-19216387|2024		2III_D.2.2
					Colombia|VAC-19216414|2024		2III_D.2.2
					Colombia|VAC-19216441|2024		2III_D.2.2
					Colombia|VAC-19458631|2024		2III_D.2.2
					Ecuador|17959703|2021		2III_D.2.2
					Ecuador|17959714|2021		2III_D.2.2
					Ecuador|17959720|2020		2III_D.2.2
					Ecuador|17959723|2021		2III_D.2.2
					Ecuador|17959724|2021		2III_D.2.2
					Ecuador|18360370|2021		2III_D.2.2
					Ecuador|18360374|2021		2III_D.2.2
					Ecuador|18360375|2020		2III_D.2.2
					Ecuador|18505880|2023		2III_D.2.2
					Ecuador|18505883|2023		2III_D.2.2
					Ecuador|18505884|2023		2III_D.2.2
					Ecuador|18505885|2023		2III_D.2.2
					Ecuador|18505892|2023		2III_D.2.2
					Ecuador|18505895|2023		2III_D.2.2
					Ecuador|18813673|2024		2III_D.2.2
					Ecuador|18813674|2024		2III_D.2.2
					Ecuador|18813675|2024		2III_D.2.2
					Ecuador|18813677|2024		2III_D.2.2
					Ecuador|18813679|2024		2III_D.2.2
					Ecuador|18813682|2024		2III_D.2.2
					Ecuador|19005055|2024		2III_D.2.2
					Ecuador|19005061|2024		2III_D.2.2
					Ecuador|19032605|2024		2III_D.2.2
					Ecuador|19032611|2024		2III_D.2.2
					Ecuador|19032624|2024		2III_D.2.2
					Ecuador|19032625|2024		2III_D.2.2
					Ecuador|19038054|2024		2III_D.2.2
					Ecuador|19038057|2024		2III_D.2.2
					Ecuador|19038058|2024		2III_D.2.2
					Ecuador|19038059|2024		2III_D.2.2
					Ecuador|19038060|2024		2III_D.2.2
					Ecuador|19038069|2024		2III_D.2.2
					Ecuador|19038070|2024		2III_D.2.2
					Ecuador|19038071|2024		2III_D.2.2
					Ecuador|19038072|2024		2III_D.2.2
					Ecuador|19038084|2024		2III_D.2.2
					Ecuador|19038086|2024		2III_D.2.2
					Ecuador|19038088|2024		2III_D.2.2
					Ecuador|19038089|2024		2III_D.2.2
					Ecuador|19038090|2024		2III_D.2.2
					Ecuador|19038091|2024		2III_D.2.2
					Ecuador|19038100|2024		2III_D.2.2
					Ecuador|19038101|2024		2III_D.2.2
					Ecuador|19038102|2024		2III_D.2.2
					Ecuador|19038103|2024		2III_D.2.2
					Ecuador|19038104|2024		2III_D.2.2
					Ecuador|19038109|2024		2III_D.2.2
					Ecuador|19078851|2024		2III_D.2.2
					Ecuador|19078852|2024		2III_D.2.2
					Ecuador|19078854|2024		2III_D.2.2
					Ecuador|19078856|2024		2III_D.2.2
					Ecuador|19160724|2023		2III_D.2.2
					Ecuador|19160725|2023		2III_D.2.2
					Ecuador|19160726|2023		2III_D.2.2
					Ecuador|19160728|2023		2III_D.2.2
					Ecuador|19161321|2024		2III_D.2.2
					Ecuador|19161323|2024		2III_D.2.2
					Ecuador|19161328|2024		2III_D.2.2
					Ecuador|19161333|2024		2III_D.2.2
					Ecuador|19161337|2024		2III_D.2.2
					Ecuador|19161338|2024		2III_D.2.2
					Ecuador|19161342|2024		2III_D.2.2
					Ecuador|19161344|2024		2III_D.2.2
					Ecuador|19161345|2024		2III_D.2.2
					Ecuador|19161346|2024		2III_D.2.2
					Ecuador|19161348|2024		2III_D.2.2
					Ecuador|19161354|2024		2III_D.2.2
					Ecuador|19161355|2024		2III_D.2.2
					Ecuador|19161356|2024		2III_D.2.2
					Ecuador|19161358|2024		2III_D.2.2
					Ecuador|19161360|2024		2III_D.2.2
					Ecuador|19161361|2024		2III_D.2.2
					Ecuador|19161368|2024		2III_D.2.2
					Ecuador|19161370|2024		2III_D.2.2
					Ecuador|19161371|2024		2III_D.2.2
					Ecuador|19161373|2024		2III_D.2.2
					Ecuador|19161374|2024		2III_D.2.2
					Ecuador|19210427|2024		2III_D.2.2
					Ecuador|19210434|2024		2III_D.2.2
					Ecuador|19210441|2024		2III_D.2.2
					Ecuador|19211614|2024		2III_D.2.2
					Ecuador|19211615|2024		2III_D.2.2
					Ecuador|19211616|2024		2III_D.2.2
					Ecuador|19211617|2024		2III_D.2.2
					Ecuador|19211625|2024		2III_D.2.2
					Ecuador|19521758|2024		2III_D.2.2
					Ecuador|19521766|2024		2III_D.2.2
					Ecuador|19521777|2024		2III_D.2.2
					Ecuador|19521779|2024		2III_D.2.2
					Ecuador|19521787|2024		2III_D.2.2
					Ecuador|19673385|2024		2III_D.2.2
					Ecuador|19673390|2024		2III_D.2.2
					Ecuador|19673392|2024		2III_D.2.2
					Ecuador|19673394|2024		2III_D.2.2
					Ecuador|19673421|2024		2III_D.2.2
					Ecuador|19707525|2024		2III_D.2.2
					Ecuador|19707531|2024		2III_D.2.2
					Ecuador|19707535|2024		2III_D.2.2
					Ecuador|19707538|2024		2III_D.2.2
					Ecuador|19707539|2024		2III_D.2.2
					Ecuador|19707543|2024		2III_D.2.2
					Ecuador|19707546|2024		2III_D.2.2
					Ecuador|19707547|2024		2III_D.2.2
					Ecuador|19707557|2024		2III_D.2.2
					Ecuador|19707559|2024		2III_D.2.2
					Ecuador|19707564|2024		2III_D.2.2
					Ecuador|19707565|2024		2III_D.2.2
					Ecuador|19707566|2024		2III_D.2.2
					Ecuador|19707567|2024		2III_D.2.2
					Ecuador|19707568|2024		2III_D.2.2
					Ecuador|19707569|2024		2III_D.2.2
					Ecuador|19707570|2024		2III_D.2.2
					Ecuador|19707571|2024		2III_D.2.2
					Ecuador|19707603|2024		2III_D.2.2
					Ecuador|19707605|2024		2III_D.2.2
					Ecuador|19707607|2024		2III_D.2.2
					Ecuador|19707633|2024		2III_D.2.2
					Ecuador|19707637|2024		2III_D.2.2
					Ecuador|19707657|2024		2III_D.2.2
					Ecuador|19707668|2024		2III_D.2.2
