# Supplementary material for: Unexpected diversification of DENV2 genotype III in Colombia: New Insights and application of the globalized nomenclature
Source: PLoS One. 2026 Feb 24;21(2):e0343528. doi: 10.1371/journal.pone.0343528 (PMC12931762; doi:10.1371/journal.pone.0343528)
Supplement: S4 Table — (XLSX) [file pone.0343528.s004.xlsx]

## Sheet: E
S4 Table. Analysis of DENV-2 III E-gene sequences reported between 1989 and 2024 using the Genome Detective Tool.
			GenBank	Location	Year of collection	Assignment	Length	Begin	End	Species	Type	Type support	Major lineage	Major lineage support	Minor lineage	Minor lineage support
			KY887631.1	Santander	1998	2III	1485	937	2421	DENV-2	III	100.0	Could not assign
			MK778395.1	N/A	2002	2III	1485	937	2421	DENV-2	III	100.0	Could not assign
			MK778409.1	N/A	1992	2III_B	1485	937	2421	dengue virus type 2	III	100.0	B	77.9
			MK778392.1	N/A	1994	2III_B	1485	937	2421	dengue virus type 2	III	100.0	B	77.5
			MK778410.1	N/A	1995	2III_B	1485	937	2421	dengue virus type 2	III	100.0	B	88.1
			MK778389.1	N/A	1995	2III_B	1485	937	2421	dengue virus type 2	III	100.0	B	77.3
			MN175264.1	N/A	1998	2III_B	1485	937	2421	dengue virus type 2	III	100.0	B	68.6
			AY577431.1	N/A	N/A	2III_B	1485	937	2421	dengue virus type 2	III	100.0	B	77.5
			OK605758.1	N/A	1998	2III	10723	1	10723	dengue virus type 2	III	100.0	Related to but not part of B
			AY484644.2	N/A	1993	2III	1404	1018	2421	dengue virus type 2	III	100.0	Related to but not part of B
			GQ868552.1	Santander	1998	2III	10663	38	10700	dengue virus type 2	III	100.0	Related to but not part of B
			OR389308.1	N/A	1993	2III	10512	34	10545	dengue virus type 2	III	100.0	Related to but not part of B
			MN175274.1	N/A	1995	2III_D	1485	937	2421	dengue virus type 2	III	100.0	D	67.1	Related to but not part of 3
			MK778414.1	N/A	1995	2III_D	1485	937	2421	dengue virus type 2	III	100.0	D	99.7	Related to but not part of 3
			MK778391.1	N/A	1996	2III_D	1485	937	2421	dengue virus type 2	III	100.0	D	67.9	Could not assign
			MK778388.1	N/A	1997	2III_D	1485	937	2421	dengue virus type 2	III	100.0	D	61.8	Could not assign
			MN175265.1	N/A	1999	2III_D	1485	937	2421	dengue virus type 2	III	100.0	D	100.0	Related to but not part of 3
			GQ868553.1	Santander	1999	2III_D	10625	38	10661	dengue virus type 2	III	100.0	D	100.0	Related to but not part of 3
			MK778416.1	N/A	2015	2III_D	1485	937	2421	dengue virus type 2	III	100.0	D	64.1	Related to but not part of 3
			MK778411.1	N/A	2013	2III_D.1.2	1485	937	2421	dengue virus type 2	III	100.0	D	99.9	1	98.7
			MK778402.1	N/A	1998	2III_D.2	1485	937	2421	dengue virus type 2	III	100.0	D	100.0	2	100.0
			GQ868554.1	Santander	2004	2III_D.2	10628	23	10649	dengue virus type 2	III	100.0	D	100.0	2	100.0
			MN175280.1	N/A	2004	2III_D.2	1485	937	2421	dengue virus type 2	III	100.0	D	100.0	2	100.0
			EU854294.1	Guaviare	2005	2III_D.2	10636	34	10668	dengue virus type 2	III	100.0	D	100.0	2	100.0
			FJ024473.1	Guaviare	2005	2III_D.2	10647	23	10668	dengue virus type 2	III	100.0	D	100.0	2	100.0
			FJ024474.1	Guaviare	2005	2III_D.2	10640	23	10661	dengue virus type 2	III	100.0	D	100.0	2	100.0
			FJ024475.1	Guaviare	2005	2III_D.2	10640	23	10661	dengue virus type 2	III	100.0	D	100.0	2	100.0
			FJ182012.1	Guaviare	2005	2III_D.2	10637	23	10668	dengue virus type 2	III	100.0	D	100.0	2	100.0
			GQ868555.1	NSAN	2005	2III_D.2	10668	34	10700	dengue virus type 2	III	100.0	D	100.0	2	100.0
			GQ868556.1	NSAN	2005	2III_D.2	10679	23	10700	dengue virus type 2	III	100.0	D	100.0	2	100.0
			GQ868557.1	NSAN	2005	2III_D.2	10668	34	10700	dengue virus type 2	III	100.0	D	100.0	2	100.0
			MK778400.1	N/A	2005	2III_D.2	1485	937	2421	dengue virus type 2	III	100.0	D	100.0	2	99.9
			MN175282.1	N/A	2005	2III_D.2	1485	937	2421	dengue virus type 2	III	100.0	D	99.9	2	99.9
			MN175283.1	N/A	2005	2III_D.2	1485	937	2421	dengue virus type 2	III	100.0	D	99.9	2	100.0
			MN175284.1	N/A	2005	2III_D.2	1485	937	2421	dengue virus type 2	III	100.0	D	100.0	2	100.0
			MN175285.1	N/A	2005	2III_D.2	1485	937	2421	dengue virus type 2	III	100.0	D	100.0	2	99.9
			KY887623.1	Santander	2006	2III_D.2	1485	937	2421	dengue virus type 2	III	100.0	D	100.0	2	100.0
			OR389021.1	N/A	2006	2III_D.2	10512	34	10545	dengue virus type 2	III	100.0	D	100.0	2	100.0
			GQ868558.1	Santander	2007	2III_D.2	10679	23	10700	dengue virus type 2	III	100.0	D	100.0	2	100.0
			GU131947.1	Santander	2007	2III_D.2	10623	23	10646	dengue virus type 2	III	100.0	D	100.0	2	100.0
			KY887620.1	Santander	2007	2III_D.2	1485	937	2421	dengue virus type 2	III	100.0	D	100.0	2	100.0
			KY887622.1	Santander	2007	2III_D.2	1485	937	2421	dengue virus type 2	III	100.0	D	100.0	2	100.0
			KX901649.1	Santander	2010	2III_D.2	1485	937	2421	dengue virus type 2	III	100.0	D	100.0	2	100.0
			KY887609.1	Santander	2010	2III_D.2	1485	937	2421	dengue virus type 2	III	100.0	D	100.0	2	100.0
			MK778407.1	N/A	2010	2III_D.2	1485	937	2421	dengue virus type 2	III	100.0	D	100.0	2	100.0
			MK778408.1	N/A	2010	2III_D.2	1485	937	2421	dengue virus type 2	III	100.0	D	100.0	2	100.0
			MN175266.1	N/A	2010	2III_D.2	1485	937	2421	dengue virus type 2	III	100.0	D	100.0	2	100.0
			MN175268.1	N/A	2010	2III_D.2	1485	937	2421	dengue virus type 2	III	100.0	D	100.0	2	100.0
			KU878565.1	Meta	2013	2III_D.2	1485	937	2421	dengue virus type 2	III	100.0	D	100.0	2	100.0
			KU878566.1	Meta	2013	2III_D.2	1485	937	2421	dengue virus type 2	III	100.0	D	100.0	2	100.0
			KU878568.1	Arauca	2013	2III_D.2	1485	937	2421	dengue virus type 2	III	100.0	D	100.0	2	100.0
			OQ603269.1	Meta	2013	2III_D.2	10723	1	10723	dengue virus type 2	III	100.0	D	100.0	2	100.0
			OQ603275.1	Risaralda	2013	2III_D.2	9967	137	10103	dengue virus type 2	III	100.0	D	100.0	2	100.0
			KY887615.1	Santander	2014	2III_D.2	1485	937	2421	dengue virus type 2	III	100.0	D	100.0	2	100.0
			KY887619.1	Santander	2014	2III_D.2	1485	937	2421	dengue virus type 2	III	100.0	D	100.0	2	100.0
			KY887621.1	Santander	2014	2III_D.2	1485	937	2421	dengue virus type 2	III	100.0	D	100.0	2	100.0
			KY887614.1	Santander	2015	2III_D.2	1485	937	2421	dengue virus type 2	III	100.0	D	100.0	2	99.9
			KY887616.1	Santander	2015	2III_D.2	1485	937	2421	dengue virus type 2	III	100.0	D	100.0	2	99.9
			KY887617.1	Santander	2015	2III_D.2	1485	937	2421	dengue virus type 2	III	100.0	D	100.0	2	99.9
			MK778406.1	N/A	2015	2III_D.2	1485	937	2421	dengue virus type 2	III	100.0	D	100.0	2	100.0
			MK778412.1	N/A	2015	2III_D.2	1485	937	2421	dengue virus type 2	III	100.0	D	100.0	2	100.0
			MK778413.1	N/A	2015	2III_D.2	1485	937	2421	dengue virus type 2	III	100.0	D	100.0	2	100.0
			MT860674.1	NSAN	2015	2III_D.2	1178	1203	2380	dengue virus type 2	III	100.0	D	100.0	2	100.0
			MT860675.1	NSAN	2015	2III_D.2	1178	1203	2380	dengue virus type 2	III	100.0	D	100.0	2	99.9
			MT860676.1	NSAN	2015	2III_D.2	1178	1203	2380	dengue virus type 2	III	100.0	D	99.8	2	99.8
			MT860677.1	NSAN	2015	2III_D.2	1178	1203	2380	dengue virus type 2	III	100.0	D	99.7	2	99.5
			OQ603286.1	Bolivar	2015	2III_D.2	10698	27	10723	dengue virus type 2	III	100.0	D	100.0	2	100.0
			OQ603287.1	Bolivar	2015	2III_D.2	9579	159	9737	dengue virus type 2	III	100.0	D	100.0	2	100.0
			MF173444.1	Santander	2016	2III_D.2	1485	937	2421	dengue virus type 2	III	100.0	D	100.0	2	100.0
			MF173445.1	Santander	2016	2III_D.2	1485	937	2421	dengue virus type 2	III	100.0	D	100.0	2	100.0
			MF173446.1	Santander	2016	2III_D.2	1485	937	2421	dengue virus type 2	III	100.0	D	100.0	2	100.0
			MK016290.1	NSAN	2016	2III_D.2	1485	937	2421	dengue virus type 2	III	100.0	D	100.0	2	99.9
			MK016291.1	Casanare	2016	2III_D.2	1485	937	2421	dengue virus type 2	III	100.0	D	100.0	2	100.0
			MK016292.1	Boyaca	2016	2III_D.2	1485	937	2421	dengue virus type 2	III	100.0	D	100.0	2	99.9
			MT860671.1	NSAN	2016	2III_D.2	1178	1203	2380	dengue virus type 2	III	100.0	D	99.9	2	99.7
			MT860672.1	NSAN	2016	2III_D.2	1178	1203	2380	dengue virus type 2	III	100.0	D	100.0	2	99.9
			MT860673.1	NSAN	2016	2III_D.2	1178	1203	2380	dengue virus type 2	III	100.0	D	99.7	2	99.9
			OQ603289.1	Arauca	2016	2III_D.2	10699	25	10723	dengue virus type 2	III	100.0	D	100.0	2	100.0
			OQ603292.1	Guaviare	2016	2III_D.2	10696	28	10723	dengue virus type 2	III	100.0	D	100.0	2	100.0
			OQ603295.1	Casanare	2016	2III_D.2	10447	113	10559	dengue virus type 2	III	100.0	D	100.0	2	100.0
			OQ603296.1	Boyaca	2016	2III_D.2	10612	114	10723	dengue virus type 2	III	100.0	D	100.0	2	100.0
			OQ603297.1	Casanare	2016	2III_D.2	10622	28	10647	dengue virus type 2	III	100.0	D	100.0	2	100.0
			OQ603298.1	Boyaca	2016	2III_D.2	10423	28	10448	dengue virus type 2	III	100.0	D	100.0	2	100.0
			OQ603299.1	Boyaca	2016	2III_D.2	10096	284	10379	dengue virus type 2	III	100.0	D	100.0	2	100.0
			OQ603302.1	NSAN	2016	2III_D.2	10383	159	10539	dengue virus type 2	III	100.0	D	100.0	2	100.0
			MZ773408.1	N/A	2019	2III_D.2	10694	10	10703	dengue virus type 2	III	100.0	D	100.0	2	100.0
			ON510268.1	Bolivar	2021	2III_D.2	10672	26	10696	dengue virus type 2	III	100.0	D	100.0	2	100.0
			ON510269.1	Bolivar	2021	2III_D.2	10672	26	10696	dengue virus type 2	III	100.0	D	100.0	2	100.0
			ON510270.1	Bolivar	2021	2III_D.2	10672	26	10696	dengue virus type 2	III	100.0	D	100.0	2	100.0
			OQ813507.1	N/A	2021	2III_D.2	10605	25	10629	dengue virus type 2	III	100.0	D	100.0	2	100.0
			PP998272.1	Antioquía	2021	2III_D.2	1943	622	2564	dengue virus type 2	III	100.0	D	100.0	2	100.0
			PP998273.1	Antioquía	2021	2III_D.2	1954	623	2576	dengue virus type 2	III	100.0	D	100.0	2	100.0
			PP998274.1	Antioquía	2022	2III_D.2	1853	712	2564	dengue virus type 2	III	100.0	D	100.0	2	100.0
			PP998275.1	Antioquía	2022	2III_D.2	1875	700	2574	dengue virus type 2	III	100.0	D	100.0	2	100.0
			PP998276.1	Antioquía	2022	2III_D.2	1826	605	2430	dengue virus type 2	III	100.0	D	100.0	2	100.0
			PP982968.1	N/A	2023	2III_D.2	10513	34	10545	dengue virus type 2	III	100.0	D	100.0	2	100.0
			PP982969.1	N/A	2023	2III_D.2	10597	34	10629	dengue virus type 2	III	100.0	D	100.0	2	100.0
			PP982970.1	N/A	2023	2III_D.2	10599	34	10631	dengue virus type 2	III	100.0	D	100.0	2	100.0
			PP982972.1	N/A	2023	2III_D.2	10605	34	10637	dengue virus type 2	III	100.0	D	100.0	2	100.0
			PP982973.1	N/A	2023	2III_D.2	10610	34	10642	dengue virus type 2	III	100.0	D	100.0	2	100.0
			PP982974.1	N/A	2023	2III_D.2	10564	34	10596	dengue virus type 2	III	100.0	D	100.0	2	100.0
			PP982977.1	N/A	2023	2III_D.2	10204	34	10237	dengue virus type 2	III	100.0	D	100.0	2	100.0
			PP982978.1	N/A	2023	2III_D.2	10610	34	10642	dengue virus type 2	III	100.0	D	100.0	2	100.0
			PP982980.1	N/A	2023	2III_D.2	10564	34	10596	dengue virus type 2	III	100.0	D	100.0	2	100.0
			PP982983.1	N/A	2023	2III_D.2	10513	34	10545	dengue virus type 2	III	100.0	D	100.0	2	100.0
			PP982984.1	N/A	2023	2III_D.2	10610	34	10642	dengue virus type 2	III	100.0	D	100.0	2	100.0
			PP998277.1	Antioquía	2023	2III_D.2	2351	209	2559	dengue virus type 2	III	100.0	D	100.0	2	100.0
			PP982987.1	N/A	2024	2III_D.2	10564	34	10596	dengue virus type 2	III	100.0	D	100.0	2	100.0
			PP982988.1	N/A	2024	2III_D.2	10513	34	10545	dengue virus type 2	III	100.0	D	100.0	2	100.0
			PP982990.1	N/A	2024	2III_D.2	10605	34	10637	dengue virus type 2	III	100.0	D	100.0	2	100.0
			PP982991.1	N/A	2024	2III_D.2	10605	34	10637	dengue virus type 2	III	100.0	D	100.0	2	100.0
			PP982992.1	N/A	2024	2III_D.2	10565	34	10597	dengue virus type 2	III	100.0	D	100.0	2	100.0
			PP982997.1	N/A	2024	2III_D.2	10610	34	10642	dengue virus type 2	III	100.0	D	100.0	2	100.0
			PP983000.1	N/A	2024	2III_D.2	10513	34	10545	dengue virus type 2	III	100.0	D	100.0	2	100.0
			PP983003.1	N/A	2024	2III_D.2	10610	34	10642	dengue virus type 2	III	100.0	D	100.0	2	100.0
			PP983004.1	N/A	2024	2III_D.2	10605	34	10637	dengue virus type 2	III	100.0	D	100.0	2	100.0
			PP983005.1	N/A	2024	2III_D.2	10607	34	10639	dengue virus type 2	III	100.0	D	100.0	2	100.0
			PP983006.1	N/A	2024	2III_D.2	10606	34	10638	dengue virus type 2	III	100.0	D	100.0	2	100.0
			PQ851427.1	N/A	2024	2III_D.2	10610	34	10642	dengue virus type 2	III	100.0	D	100.0	2	100.0
			PQ851428.1	N/A	2024	2III_D.2	10607	34	10639	dengue virus type 2	III	100.0	D	100.0	2	100.0
			PQ851429.1	N/A	2024	2III_D.2	10564	34	10596	dengue virus type 2	III	100.0	D	100.0	2	100.0
			PQ851430.1	N/A	2024	2III_D.2	10610	34	10642	dengue virus type 2	III	100.0	D	100.0	2	100.0
			PQ851431.1	N/A	2024	2III_D.2	10610	34	10642	dengue virus type 2	III	100.0	D	100.0	2	100.0
			PQ851435.1	N/A	2024	2III_D.2	10557	34	10589	dengue virus type 2	III	100.0	D	100.0	2	100.0
			PQ851438.1	N/A	2024	2III_D.2	10605	34	10637	dengue virus type 2	III	100.0	D	100.0	2	100.0
			PQ851440.1	N/A	2024	2III_D.2	10611	34	10643	dengue virus type 2	III	100.0	D	100.0	2	100.0
			PQ851445.1	N/A	2024	2III_D.2	10599	34	10631	dengue virus type 2	III	100.0	D	100.0	2	100.0
			PQ851447.1	N/A	2024	2III_D.2	10614	34	10646	dengue virus type 2	III	100.0	D	100.0	2	100.0
			PQ851455.1	N/A	2024	2III_D.2	10591	34	10623	dengue virus type 2	III	100.0	D	100.0	2	100.0
			PQ851462.1	N/A	2024	2III_D.2	10513	34	10545	dengue virus type 2	III	100.0	D	100.0	2	100.0
			PQ851466.1	N/A	2024	2III_D.2	10534	34	10566	dengue virus type 2	III	100.0	D	100.0	2	100.0
			MK778390.1	N/A	1997	2III_D.3	1485	937	2421	dengue virus type 2	III	100.0	D	99.9	3	95.8
			MK778393.1	N/A	1998	2III_D.3	1485	937	2421	dengue virus type 2	III	100.0	D	100.0	3	96.2
			KJ189305.1	N/A	2000	2III_D.3	10478	10	10485	dengue virus type 2	III	100.0	D	99.8	3	100.0
			KX901646.1	Santander	2000	2III_D.3	1485	937	2421	dengue virus type 2	III	100.0	D	99.4	3	100.0
			MN175269.1	N/A	2000	2III_D.3	1485	937	2421	dengue virus type 2	III	100.0	D	96.9	3	90.9
			MN175276.1	N/A	2000	2III_D.3	1485	937	2421	dengue virus type 2	III	100.0	D	99.9	3	91.9
			MN175277.1	N/A	2000	2III_D.3	1485	937	2421	dengue virus type 2	III	100.0	D	99.4	3	90.4
			MN175278.1	N/A	2000	2III_D.3	1485	937	2421	dengue virus type 2	III	100.0	D	99.9	3	92.5
			KY887625.1	Santander	2001	2III_D.3	1485	937	2421	dengue virus type 2	III	100.0	D	98.3	3	100.0
			KY887626.1	Santander	2001	2III_D.3	1485	937	2421	dengue virus type 2	III	100.0	D	97.4	3	100.0
			MK778396.1	N/A	2001	2III_D.3	1485	937	2421	dengue virus type 2	III	100.0	D	98.9	3	91.1
			MK778403.1	N/A	2001	2III_D.3	1485	937	2421	dengue virus type 2	III	100.0	D	98.0	3	100.0
			MN175272.1	N/A	2002	2III_D.3	1485	937	2421	dengue virus type 2	III	100.0	D	99.3	3	100.0
			MN175273.1	N/A	2002	2III_D.3	1485	937	2421	dengue virus type 2	III	100.0	D	99.5	3	94.6
			FJ024477.1	Antioquía	2004	2III_D.3	10647	23	10668	dengue virus type 2	III	100.0	D	100.0	3	100.0
			KY887624.1	Santander	2004	2III_D.3	1485	937	2421	dengue virus type 2	III	100.0	D	98.7	3	100.0
			MK778394.1	N/A	2006	2III_D.3	1485	937	2421	dengue virus type 2	III	100.0	D	100.0	3	96.9
			MK778397.1	N/A	2007	2III_D.3	1485	937	2421	dengue virus type 2	III	100.0	D	95.6	3	86.3
			MN175275.1	N/A	2007	2III_D.3	1485	937	2421	dengue virus type 2	III	100.0	D	99.9	3	96.1
			MN175267.1	N/A	2010	2III_D.3	1485	937	2421	dengue virus type 2	III	100.0	D	99.8	3	97.0
			KU878564.1	Cauca	2013	2III_D.3	1485	937	2421	dengue virus type 2	III	100.0	D	100.0	3	94.6
			KU878567.1	N/A	2013	2III_D.3	1485	937	2421	dengue virus type 2	III	100.0	D	91.3	3	97.3
			KU878569.1	N/A	2013	2III_D.3	1485	937	2421	dengue virus type 2	III	100.0	D	99.8	3	94.6
			KU878570.1	Putumayo	2013	2III_D.3	1485	937	2421	dengue virus type 2	III	100.0	D	100.0	3	99.6
			KU878571.1	Putumayo	2013	2III_D.3	1485	937	2421	dengue virus type 2	III	100.0	D	100.0	3	99.9
			KU878572.1	Tolima	2013	2III_D.3	1485	937	2421	dengue virus type 2	III	100.0	D	95.1	3	99.2
			KU878573.1	Meta	2013	2III_D.3	1485	937	2421	dengue virus type 2	III	100.0	D	93.3	3	98.9
			MK016293.1	Tolima	2013	2III_D.3	1485	937	2421	dengue virus type 2	III	100.0	D	93.6	3	97.8
			OQ603270.1	Cauca	2013	2III_D.3	10724	1	10723	dengue virus type 2	III	100.0	D	100.0	3	100.0
			OQ603271.1	Putumayo	2013	2III_D.3	10723	1	10723	dengue virus type 2	III	100.0	D	100.0	3	100.0
			OQ603272.1	Putumayo	2013	2III_D.3	10722	2	10723	dengue virus type 2	III	100.0	D	100.0	3	100.0
			OQ603273.1	Tolima	2013	2III_D.3	10725	1	10723	dengue virus type 2	III	100.0	D	99.8	3	100.0
			OQ603274.1	Cundinamarca	2013	2III_D.3	10723	1	10723	dengue virus type 2	III	100.0	D	99.9	3	100.0
			OQ603276.1	Tolima	2013	2III_D.3	9814	295	10108	dengue virus type 2	III	100.0	D	99.6	3	100.0
			OQ603277.1	Caldas	2013	2III_D.3	10724	1	10723	dengue virus type 2	III	100.0	D	100.0	3	100.0
			KU878574.1	Tolima	2014	2III_D.3	1485	937	2421	dengue virus type 2	III	100.0	D	91.3	3	98.1
			KU878575.1	Tolima	2014	2III_D.3	1485	937	2421	dengue virus type 2	III	100.0	D	99.9	3	99.9
			KY887629.1	Santander	2014	2III_D.3	1485	937	2421	dengue virus type 2	III	100.0	D	85.9	3	98.1
			OQ603278.1	Tolima	2014	2III_D.3	10698	28	10723	dengue virus type 2	III	100.0	D	99.7	3	100.0
			OQ603279.1	Meta	2014	2III_D.3	10725	1	10723	dengue virus type 2	III	100.0	D	99.6	3	100.0
			KX901652.1	Santander	2015	2III_D.3	1485	937	2421	dengue virus type 2	III	100.0	D	84.9	3	98.6
			KY887608.1	Valle	2015	2III_D.3	1485	937	2421	dengue virus type 2	III	100.0	D	98.0	3	68.5
			KY887627.1	Santander	2015	2III_D.3	1485	937	2421	dengue virus type 2	III	100.0	D	94.3	3	97.9
			KY887628.1	Santander	2015	2III_D.3	1485	937	2421	dengue virus type 2	III	100.0	D	85.8	3	98.1
			MK016294.1	Huila	2015	2III_D.3	1485	937	2421	dengue virus type 2	III	100.0	D	92.3	3	94.9
			MK016297.1	Huila	2015	2III_D.3	1485	937	2421	dengue virus type 2	III	100.0	D	92.2	3	95.8
			MK016298.1	Tolima	2015	2III_D.3	1485	937	2421	dengue virus type 2	III	100.0	D	90.4	3	97.9
			MK016299.1	Putumayo	2015	2III_D.3	1485	937	2421	dengue virus type 2	III	100.0	D	89.5	3	98.3
			MK778405.1	N/A	2015	2III_D.3	1485	937	2421	dengue virus type 2	III	100.0	D	99.9	3	98.6
			MK778418.1	N/A	2015	2III_D.3	1485	937	2421	dengue virus type 2	III	100.0	D	91.4	3	95.7
			OQ603280.1	Risaralda	2015	2III_D.3	10274	25	10298	dengue virus type 2	III	100.0	D	99.2	3	100.0
			OQ603281.1	Huila	2015	2III_D.3	10725	1	10723	dengue virus type 2	III	100.0	D	99.0	3	100.0
			OQ603282.1	Tolima	2015	2III_D.3	10699	27	10723	dengue virus type 2	III	100.0	D	99.8	3	100.0
			OQ603283.1	Putumayo	2015	2III_D.3	10724	1	10722	dengue virus type 2	III	100.0	D	99.0	3	100.0
			OQ603284.1	Huila	2015	2III_D.3	10590	135	10722	dengue virus type 2	III	100.0	D	100.0	3	100.0
			OQ603285.1	Huila	2015	2III_D.3	10230	27	10256	dengue virus type 2	III	100.0	D	98.9	3	100.0
			OQ603288.1	Huila	2015	2III_D.3	10725	1	10723	dengue virus type 2	III	100.0	D	99.1	3	100.0
			PV088276.1	Cundinamarca	2015	2III_D.3	10725	1	10723	dengue virus type 2	III	100.0	D	99.8	3	100.0
			MK016295.1	Huila	2016	2III_D.3	1485	937	2421	dengue virus type 2	III	100.0	D	87.2	3	86.4
			MK016296.1	Nariño	2016	2III_D.3	1485	937	2421	dengue virus type 2	III	100.0	D	89.0	3	98.2
			MK016300.1	Huila	2016	2III_D.3	1485	937	2421	dengue virus type 2	III	100.0	D	90.4	3	93.9
			MK778415.1	N/A	2016	2III_D.3	1485	937	2421	dengue virus type 2	III	100.0	D	88.9	3	84.0
			MK778417.1	N/A	2016	2III_D.3	1485	937	2421	dengue virus type 2	III	100.0	D	87.4	3	98.7
			OQ603290.1	Nariño	2016	2III_D.3	10725	1	10723	dengue virus type 2	III	100.0	D	99.7	3	100.0
			OQ603291.1	Caquetá	2016	2III_D.3	10568	158	10723	dengue virus type 2	III	100.0	D	99.7	3	100.0
			OQ603293.1	Tolima	2016	2III_D.3	10699	27	10723	dengue virus type 2	III	100.0	D	99.9	3	100.0
			OQ603294.1	Quindio	2016	2III_D.3	10485	114	10596	dengue virus type 2	III	100.0	D	99.3	3	100.0
			OQ603300.1	Huila	2016	2III_D.3	10696	30	10723	dengue virus type 2	III	100.0	D	99.5	3	100.0
			OQ603301.1	Huila	2016	2III_D.3	10513	114	10624	dengue virus type 2	III	100.0	D	99.6	3	100.0
			OQ821381.1	N/A	2016	2III_D.3	10512	34	10545	dengue virus type 2	III	100.0	D	99.6	3	100.0
			MK778398.1	N/A	1997	2III	1485	937	2421	dengue virus type 2	III	100.0	Related to but not part of D
			KX901645.1	Santander	1998	2III	1485	937	2421	dengue virus type 2	III	100.0	Related to but not part of D
			KY887630.1	Santander	1998	2III	1485	937	2421	dengue virus type 2	III	100.0	Related to but not part of D
			MN175279.1	N/A	2000	2III	1485	937	2421	dengue virus type 2	III	100.0	Related to but not part of D
			KX901647.1	Santander	2001	2III	1485	937	2421	dengue virus type 2	III	100.0	Related to but not part of D
			KX901648.1	Santander	2003	2III	1485	937	2421	dengue virus type 2	III	100.0	Related to but not part of D
			KY887610.1	Santander	2004	2III	1485	937	2421	dengue virus type 2	III	100.0	Related to but not part of D
			KY887607.1	Santander	2005	2III	1485	937	2421	dengue virus type 2	III	100.0	Related to but not part of D
			KY887612.1	Santander	2005	2III	1485	937	2421	dengue virus type 2	III	100.0	Related to but not part of D
			MK778399.1	N/A	2005	2III	1485	937	2421	dengue virus type 2	III	100.0	Related to but not part of D
			MN175270.1	N/A	2005	2III	1485	937	2421	dengue virus type 2	III	100.0	Related to but not part of D
			MN175271.1	N/A	2005	2III	1485	937	2421	dengue virus type 2	III	100.0	Related to but not part of D
			MN175281.1	N/A	2005	2III	1485	937	2421	dengue virus type 2	III	100.0	Related to but not part of D
			JF804029.1	N/A	2007	2III	1485	937	2421	dengue virus type 2	III	100.0	Related to but not part of D
			MK778401.1	N/A	2007	2III	1485	937	2421	dengue virus type 2	III	100.0	Related to but not part of D
			MK778404.1	N/A	2007	2III	1485	937	2421	dengue virus type 2	III	100.0	Related to but not part of D
			MN175262.1	N/A	2007	2III	1485	937	2421	dengue virus type 2	III	100.0	Related to but not part of D
			MN175263.1	N/A	2007	2III	1485	937	2421	dengue virus type 2	III	100.0	Related to but not part of D
			KY887611.1	Santander	2008	2III	1485	937	2421	dengue virus type 2	III	100.0	Related to but not part of D
			KX901650.1	Santander	2014	2III	1485	937	2421	dengue virus type 2	III	100.0	Related to but not part of D
			KX901651.1	Santander	2014	2III	1485	937	2421	dengue virus type 2	III	100.0	Related to but not part of D
			KY887613.1	Santander	2014	2III	1485	937	2421	dengue virus type 2	III	100.0	Related to but not part of D
			KY887618.1	Santander	2014	2III	1485	937	2421	dengue virus type 2	III	100.0	Related to but not part of D
